# Supplementary material for: Molecular characteristics of eae-positive clinical Shiga toxin-producing Escherichia coli in Sweden
Source: Emerg Microbes Infect. 2020 Dec 10;9(1):2562–70. doi: 10.1080/22221751.2020.1850182 (PMC7733975; doi:10.1080/22221751.2020.1850182)
Supplement: Table_S4.xlsx [file TEMI_A_1850182_SM9672.xlsx]

## Sheet: Sheet1
Table S4. Association between eae subtype and stx subtype
eae subtype	stx subtype (No.)
	stx1a (61)		p-value	stx2a+2c (48)		p-value	stx2a (38)		p-value	stx2c (13)		p-value	stx1a+2a (5)		p-value	stx1a+2c (8)		p-value
	pos	prevalence		pos	prevalence		pos	prevalence		pos	prevalence		pos	prevalence		pos	prevalence
ε1	23	0.377	0.14	6	0.125	<0.01*	21	0.5526	<0.0001*	1	0.0769	0.068	2	0.4	0.643	0	0	0.108
γ1	2	0.0328	<0.0001*	41	0.8542	<0.0001*	7	0.1842	<0.01*	8	0.6154	0.09	2	0.4	1	8	1	<0.0001*
β3	31	0.5082	<0.0001*	0	0	<0.0001*	7	0.1842	0.3	4	0.3077	0.739	1	0.2	1	0	0	0.203
θ	3	0.0492	0.667	1	0.0208	1	2	0.0526	0.614	0	0	1	0	0	1	0	0	1
ζ3	2	0.0328	0.123	0	0	1	0	0	1	0	0	1	0	0	1	0	0	1
ρ	0	0	1	0	0	1	1	0.0263	0.22	0	0	1	0	0	1	0	0	1
* Statistically significant difference.
pos: number of positive strains.
