# Supplementary material for: Molecular characteristics of eae-positive clinical Shiga toxin-producing Escherichia coli in Sweden
Source: Emerg Microbes Infect. 2020 Dec 10;9(1):2562–70. doi: 10.1080/22221751.2020.1850182 (PMC7733975; doi:10.1080/22221751.2020.1850182)
Supplement: Table_S3.xlsx [file TEMI_A_1850182_SM9671.xlsx]

## Sheet: Sheet1
Table S3. Association between eae subtype and serotype
eae subtype	No. of strains	Serotype (No.of strains)
		O157:H7 (65)		p-value	O103:H2 (19)		p-value	O145:H28 (3)		p-value	O121:H19 (25)		p-value	O165:H25 (4)		p-value	O26:H11 (37)		p-value	O109:H21 (1)		p-value	O103:H8 (1)		p-value	O59:H19 (1)		p-value	O111:H8 (5)		p-value	O84:H2 (1)		p-value	O180:H2 (1)		p-value	O123:H2 (3)		p-value	O5:H9 (2)		p-value	O98:H21 (1)		p-value	O177:H25 (3)		p-value
		pos	prevalence		pos	prevalence		pos	prevalence		pos	prevalence		pos	prevalence		pos	prevalence		pos	prevalence		pos	prevalence		pos	prevalence		pos	prevalence		pos	prevalence		pos	prevalence		pos	prevalence		pos	prevalence		pos	prevalence		pos	prevalence
ε1	53	4	0.0615	<0.0001*	19	1	<0.0001*	0	0	0.25	21	0.84	<0.0001*	4	1	<0.01*	0	0	<0.0001*	0	0	0.51	0	0	0.51	0	0	0.51	1	0.2	0.6	0	0	0.51	0	0	0.51	3	1	<0.01*	0	0	0.34	0	0	0.51	0	0	0.25
γ1	68	60	0.9231	<0.0001*	0	0	<0.001*	3	1	0.03*	2	0.08	<0.001*	0	0	0.1	1	0.027	<0.0001*	0	0	0.42	0	0	0.42	1	1	0.21	1	0.2	0.37	0	0	0.42	0	0	0.42	0	0	0.16	0	0	0.25	0	0	0.42	0	0	0.16
β3	43	0	0	<0.0001*	0	0	<0.01*	0	0	0.31	1	0.04	<0.01*	0	0	0.24	36	0.973	<0.0001*	1	1	0.08	0	0	0.56	0	0	0.56	0	0	0.19	0	0	0.56	0	0	0.56	0	0	0.31	2	1	0.01*	0	0	0.56	3	1	<0.01*
θ	6	1	0.0154	0.28	0	0	0.38	0	0	0.74	1	0.04	0.88	0	0	0.7	0	0	0.19	0	0	0.85	1	1	<0.0001*	0	0	0.85	3	0.6	<0.0001*	0	0	0.85	0	0	0.85	0	0	0.74	0	0	0.79	0	0	0.85	0	0	0.74
ζ3	2	0	0	0.27	0	0	0.62	0	0	0.85	0	0	0.56	0	0	0.83	0	0	0.46	0	0	0.91	0	0	0.91	0	0	0.91	0	0	0.81	1	1	<0.0001*	0	0	0.91	0	0	0.85	0	0	0.88	1	1	<0.0001*	0	0	0.85
ρ	1	0	0	0.44	0	0	0.72	0	0	0.89	0	0	0.68	0	0	0.88	0	0	0.6	0	0	0.94	0	0	0.94	0	0	0.94	0	0	0.86	0	0	0.94	1	1	<0.0001*	0	0	0.89	0	0	0.91	0	0	0.94	0	0	0.89
* Statistically significant difference.
pos: number of positive strains
[truncated: 3 more columns]
