# Supplementary material for: Molecular characteristics of eae-positive clinical Shiga toxin-producing Escherichia coli in Sweden
Source: Emerg Microbes Infect. 2020 Dec 10;9(1):2562–70. doi: 10.1080/22221751.2020.1850182 (PMC7733975; doi:10.1080/22221751.2020.1850182)
Supplement: Table_S2.xlsx [file TEMI_A_1850182_SM9670.xlsx]

## Sheet: Sheet1
Table S2. Association between eae subtypes and the duration of bacterial shedding as well as age of patients
eae subtype	Duration of shedding					Age group
	Short (n=49)		Long (n=42)		p-value	Adult (n=44)		Child (n=76)		p-value
	pos	prevalence	pos	prevalence		pos	prevalence	pos	prevalence
ε1	14	0.2857	18	0.4286	0.15	13	0.2955	27	0.3553	0.5
γ1	18	0.3673	8	0.1905	0.06	17	0.3864	19	0.25	0.12
β3	13	0.2653	15	0.3571	0.34	12	0.2727	26	0.3421	0.43
θ	3	0.0612	0	0	0.1	0	0	3	0.0395	0.18
ζ3	1	0.0204	1	0.0238	0.91	1	0.0227	1	0.0132	0.69
ρ	0	0	0	0	-	1	0.0227	0	0	0.19
pos: number of positive strains.
