# Supplementary material for: Molecular characteristics of eae-positive clinical Shiga toxin-producing Escherichia coli in Sweden
Source: Emerg Microbes Infect. 2020 Dec 10;9(1):2562–70. doi: 10.1080/22221751.2020.1850182 (PMC7733975; doi:10.1080/22221751.2020.1850182)
Supplement: Table_S1.xlsx [file TEMI_A_1850182_SM9669.xlsx]

## Sheet: Sheet1
Table S1. Metadata of 239 clinical STEC isolates
Strain name	eae	eae subtype	eae genotype	symptoms	serotype	stx subtype	age group	duration of bacterial shedding	ST	Accession Number
SE1201	+	gamma1	γ1/GT5	BD	O157:H7	stx2a +stx2c	Adult	NA	11	JABKFU000000000
SE0903	+	gamma1	γ1/GT5	BD	O157:H7	stx2a +stx2c	Child	Long	11	JABKHB000000000
SE0503	+	gamma1	γ1/GT5	BD	O157:H7	stx1a +stx2c	Child	Short	11	JABKJE000000000
SE0803	+	gamma1	γ1/GT5	BD	O157:H7	stx2c	Child	Short	11	JABKHP000000000
SE1302	+	gamma1	γ1/GT5	NBS	O157:H7	stx1a +stx2c	Child	Short	11	JABKFD000000000
SE0506	+	gamma1	γ1/GT5	BD	O157:H7	stx2a +stx2c	Child	Short	11	JABKJB000000000
SE1303	+	gamma1	γ1/GT5	NBS	O157:H7	stx1a +stx2c	Child	Long	11	JABKFC000000000
SE0404	+	gamma1	γ1/GT5	NBS	O157:H7	stx2c	Child	Long	11	JABKJP000000000
SE1204	+	gamma1	γ1/GT5	BD	O157:H7	stx1a +stx2c	Adult	NA	11	JABKFR000000000
SE1704	+	gamma1	γ1/GT5	NBS	O157:H7	stx2c	Child	Short	1595	JABKDK000000000
SE0407	+	gamma1	γ1/GT5	BD	O157:H7	stx2a +stx2c	Child	Long	11	JABKJM000000000
SE0303	+	gamma1	γ1/GT5	BD	O157:H7	stx2a +stx2c	Child	Long	11	JABKKB000000000
SE1406	+	gamma1	γ1/GT2	NBS	O145:H28	stx2a	Adult	NA	137	JABKEG000000000
SE0304	+	gamma1	γ1/GT5	BD	O157:H7	stx1a +stx2a	Adult	NA	11	JABKKA000000000
SE0708	+	gamma1	γ1/GT5	BD	O157:H7	stx1a +stx2c	Child	Long	11	JABKHZ000000000
SE0510	+	gamma1	γ1/GT5	BD	O157:H7	stx2a +stx2c	Adult	Short	11	JABKIY000000000
SE0907	+	gamma1	γ1/GT5	BD	O157:H7	stx1a +stx2c	Adult	Short	11	JABKGX000000000
SE1308	+	gamma1	γ1/GT5	NBS	O157:H7	stx2a +stx2c	Adult	NA	11	JABKEW000000000
SE1309	+	gamma1	γ1/GT5	NBS	O157:H7	stx2a +stx2c	Adult	NA	11	JABKEV000000000
SE0808	+	gamma1	γ1/GT3	NBS	O157:H7	stx2c	Child	Short	11	JABKHK000000000
SE1208	+	gamma1	γ1/GT5	BD	O157:H7	stx1a +stx2c	Adult	NA	7645	JABKFN000000000
SE0512	+	gamma1	γ1/GT5	BD	O157:H7	stx2a +stx2c	Adult	Short	11	JABKIW000000000
SE0513	+	gamma1	γ1/GT5	BD	O157:H7	stx2a +stx2c	Adult	Short	11	JABKIV000000000
SE0809	+	gamma1	γ1/GT3	NBS	O157:H7	stx2c	Child	Short	11	JABKHJ000000000
SE0514	+	gamma1	γ1/GT5	NBS	O157:H7	stx2a +stx2c	Adult	Short	11	JABKIU000000000
SE0604	+	gamma1	γ1/GT5	BD	O157:H7	stx1a +stx2c	Adult	Short	1804	JABKIK000000000
SE0515	+	gamma1	γ1/GT5	BD (HUS)	O157:H7	stx2a +stx2c	Child	Long	11	JABKIT000000000
SE0714	+	gamma1	γ1/GT2	NBS	O145:H28	stx1a	Child	Short	32	JABKHV000000000
SE1315	+	gamma1	γ1/GT5	BD	O157:H7	stx2a +stx2c	Adult	NA	11	JABKEP000000000
SE0412	+	gamma1	γ1/GT5	BD	O157:H7	stx2a +stx2c	Adult	NA	11	JABKJH000000000
SE0909	+	gamma1	γ1/GT5	NBS	O157:H7	stx2c	Child	Long	1804	JABKGW000000000
SE0715	+	gamma1	γ1/GT5	BD	O157:H7	stx2a +stx2c	Adult	NA	11	JABKHU000000000
SE1119	+	gamma1	γ1/GT4	NBS	O157:H7	stx2c	Child	Short	11	JABKFV000000000
SE0309	+	gamma1	γ1/GT5	NBS	O157:H7	stx2a +stx2c	Child	Short	11	JABKJV000000000
SE0310	+	gamma1	γ1/GT5	NBS	O157:H7	stx2a +stx2c	Child	Short	11	JABKJU000000000
SE0311	+	gamma1	γ1/GT5	NBS	O157:H7	stx2a +stx2c	Adult	Short	11	JABKJT000000000
SEH9901	+	gamma1	γ1/GT1	HUS	O157:H7	stx2c	NA	NA	11	JABWEO000000000
SEH9701	+	gamma1	γ1/GT5	HUS	O157:H7	stx2a +stx2c	NA	NA	11	JABWEJ000000000
SEH9702	+	gamma1	γ1/GT5	HUS	O157:H7	stx2a +stx2c	NA	NA	11	JABWEK000000000
SEH0501	+	gamma1	γ1/GT5	HUS	O157:H7	stx2a +stx2c	NA	NA	11	JABWEX000000000
SEH0502	+	gamma1	γ1/GT5	HUS	O157:H7	stx2a +stx2c	NA	NA	11	JABWEY000000000
SEH9703	+	gamma1	γ1/GT5	HUS	O157:H7	stx2a +stx2c	NA	NA	11	JABWEL000000000
SEH0602	+	gamma1	γ1/GT5	HUS	O157:H7	stx2a +stx2c	NA	NA	11	JABWFG000000000
SEH1401	+	gamma1	γ1/GT5	HUS	O59:H19	stx2a	NA	NA	1136	JABWFX000000000
SEH1005	+	gamma1	γ1/GT3	HUS	O157:H7	stx2a +stx2c	NA	NA	11	JABWFQ000000000
SEH0201	+	gamma1	γ1/GT5	HUS	O157:H7	stx2a +stx2c	NA	NA	11	JABWEP000000000
SEH1101	+	gamma1	γ1/GT5	HUS	O26:H11	stx1a	NA	NA	21	JABWFR000000000
SEH9704	+	gamma1	γ1/GT5	HUS	O157:H7	stx2a +stx2c	NA	NA	11	JABWEM000000000
SEH0505	+	gamma1	γ1/GT5	HUS	O157:H7	stx2a +stx2c	NA	NA	11	JABWFB000000000
SEH9705	+	gamma1	γ1/GT5	HUS	O121:H19	stx2a	NA	NA	655	JABWEN000000000
SEH0302	+	gamma1	γ1/GT5	HUS	O157:H7	stx2a +stx2c	NA	NA	11	JABWES000000000
SEH0506	+	gamma1	γ1/GT5	HUS	O157:H7	stx2a +stx2c	NA	NA	11	JABWFC000000000
SEH1002	+	gamma1	γ1/GT5	HUS	O121:H19	stx2a	NA	NA	655	JABWFN000000000
SEH0202	+	gamma1	γ1/GT5	HUS	O157:H7	stx2a +stx2c	NA	NA	11	JABWEQ000000000
SEH0508	+	gamma1	γ1/GT5	HUS	O157:H7	stx2a	NA	NA	11	JABWFE000000000
SEH0401	+	gamma1	γ1/GT5	HUS	O157:H7	stx2a +stx2c	NA	NA	11	JABWET000000000
SEH0801	+	gamma1	γ1/GT5	HUS	O111:H8	stx1a +stx2a	NA	NA	16	JABWFK000000000
SEH0603	+	gamma1	γ1/GT5	HUS	O157:H7	stx2a +stx2c	NA	NA	11	JABWFH000000000
SEH1003	+	gamma1	γ1/GT2	HUS	O145:H28	stx2a	NA	NA	32	JABWFO000000000
SEH0901	+	gamma1	γ1/GT5	HUS	O157:H7	stx2a +stx2c	NA	NA	11	JABWFL000000000
SEH1001	+	gamma1	γ1/GT5	HUS	O157:H7	stx2a +stx2c	NA	NA	11	JABWFM000000000
SEH0403	+	gamma1	γ1/GT1	HUS	O157:H7	stx2a	NA	NA	11	JABWEV000000000
SEH1102	+	gamma1	γ1/GT5	HUS	O157:H7	stx2a +stx2c	NA	NA	11	JABWFS000000000
SEH1406	+	gamma1	γ1/GT5	HUS	O157:H7	stx2a +stx2c	NA	NA	11	JABWGC000000000
SEH1701	+	gamma1	γ1/GT5	HUS	O157:H7	stx2a +stx2c	NA	NA	11	JABWGG000000000
SEH1601	+	gamma1	γ1/GT5	HUS	O157:H7	stx2a +stx2c	NA	NA	11	JABWGF000000000
SEH1801	+	gamma1	γ1/GT5	HUS	O157:H7	stx2a +stx2c	NA	NA	11	JABWGH000000000
SEH1802	+	gamma1	γ1/GT5	HUS	O157:H7	stx2a +stx2c	NA	NA	11	JABWGI000000000
SE0501	+	epsilon1	ε1/GT7	NBS	O121:H19	stx1a +stx2a	Adult	Short	655	JABKJG000000000
SE1001	+	epsilon1	ε1/GT7	NBS	O121:H19	stx2a	Child	Short	655	JABKGV000000000
SE0502	+	epsilon1	ε1/GT10	NBS	O103:H2	stx1a	Child	Long	17	JABKJF000000000
SE1602	+	epsilon1	ε1/GT4	NBS	O103:H2	stx1a	Adult	Short	401	JABKDT000000000
SE1202	+	epsilon1	ε1/GT10	NBS	O103:H2	stx1a	Child	Short	17	JABKFT000000000
SE1501	+	epsilon1	ε1/GT10	NBS	O103:H2	stx1a	Child	NA	17	JABKEA000000000
SE0801	+	epsilon1	ε1/GT10	NBS	O103:H2	stx1a	Child	Long	17	JABKHR000000000
SE1401	+	epsilon1	ε1/GT7	BD	O121:H19	stx2a	Child	Long	655	JABKEK000000000
SE1402	+	epsilon1	ε1/GT7	BD	O121:H19	stx2a	Adult	Long	655	JABKEJ000000000
SE0802	+	epsilon1	ε1/GT10	NBS	O103:H2	stx1a	Child	Short	17	JABKHQ000000000
SE1403	+	epsilon1	ε1/GT7	NBS	O121:H19	stx2a	Child	NA	655	JABKEI000000000
SE1404	+	epsilon1	ε1/GT3	NBS	O165:H25	stx2a +stx2c	Child	Long	119	JABKEH000000000
SE1705	+	epsilon1	ε1/GT7	NBS	O121:H19	stx2a	Child	Long	655	JABKDJ000000000
SE1304	+	epsilon1	ε1/GT10	BD	O103:H2	stx1a	Adult	Long	17	JABKFB000000000
SE1305	+	epsilon1	ε1/GT10	NBS	O103:H2	stx1a	Adult	Short	17	JABKFA000000000
SE1004	+	epsilon1	ε1/GT10	NBS	O103:H2	stx1a	Child	Long	17	JABKGS000000000
SE1503	+	epsilon1	ε1/GT7	BD (HUS)	O121:H19	stx2a	Child	NA	655	JABKDY000000000
SE1005	+	epsilon1	ε1/GT7	BD	O121:H19	stx2a	Child	Short	655	JABKGR000000000
SE1006	+	epsilon1	ε1/GT10	NBS	O103:H2	stx1a	Adult	Short	17	JABKGQ000000000
SE1108	+	epsilon1	ε1/GT7	NBS	O121:H19	stx2a	Adult	NA	655	JABKGG000000000
SE0509	+	epsilon1	ε1/GT10	NBS	O103:H2	stx1a	Adult	Long	17	JABKIZ000000000
SE1109	+	epsilon1	ε1/GT8	NBS	O123:H2	stx1a	Child	Long	17	JABKGF000000000
SE0305	+	epsilon1	ε1/GT10	BD	O103:H2	stx1a	Adult	Short	17	JABKJZ000000000
SE0807	+	epsilon1	ε1/GT10	BD	O103:H2	stx1a	Child	Long	17	JABKHL000000000
SE1205	+	epsilon1	ε1/GT5	BD	O165:H25	stx2a +stx2c	Adult	NA	119	JABKFQ000000000
SE0603	+	epsilon1	ε1/GT7	BD	O121:H19	stx2a	Adult	Short	655	JABKIL000000000
SE1603	+	epsilon1	ε1/GT10	NBS	O103:H2	stx1a	Child	Short	17	JABKDS000000000
SE1505	+	epsilon1	ε1/GT10	NBS	O103:H2	stx1a	Child	Long	17	JABKDW000000000
SE1112	+	epsilon1	ε1/GT8	NBS	O123:H2	stx1a	Child	Long	17	JABKGC000000000
SE1707	+	epsilon1	ε1/GT7	BD	O121:H19	stx2a	Child	NA	655	JABKDH000000000
SE0711	+	epsilon1	ε1/GT7	BD	O121:H19	stx2a	Adult	Short	655	JABKHW000000000
SE0712	+	epsilon1	ε1/GT7	NBS	O121:H19	stx2a	Child	Long	655	JABKIH000000000
SE0713	+	epsilon1	ε1/GT7	NBS	O121:H19	stx2a	Adult	Long	655	JABKIG000000000
SE0814	+	epsilon1	ε1/GT7	BD	O121:H19	stx2a	Child	NA	655	JABKHE000000000
SE1606	+	epsilon1	ε1/GT7	BD	O121:H19	stx2a	Child	Long	655	JABKDP000000000
SE1317	+	epsilon1	ε1/GT8	NBS	O123:H2	stx1a	Child	Long	17	JABKEN000000000
SE1118	+	epsilon1	ε1/GT10	NBS	O103:H2	stx1a	Child	Short	17	JABKFW000000000
SE1318	+	epsilon1	ε1/GT6	NBS	O71:H2	stx1a	Child	Short	17	JABKEM000000000
SE1607	+	epsilon1	ε1/GT9	NBS	O103:H2	stx1a	Child	NA	17	JABKDV000000000
SE1413	+	epsilon1	ε1/GT10	BD	O103:H2	stx1a	Child	Long	17	JABKEB000000000
SEH0601	+	epsilon1	ε1/GT7	HUS	O121:H19	stx2a	NA	NA	655	JABWFF000000000
SEH0503	+	epsilon1	ε1/GT7	HUS	O157:H7	stx2a +stx2c	NA	NA	11	JABWEZ000000000
SEH1301	+	epsilon1	ε1/GT7	HUS	O121:H19	stx2a	NA	NA	655	JABWFW000000000
SEH0504	+	epsilon1	ε1/GT7	HUS	O121:H19	stx1a +stx2a	NA	NA	655	JABWFA000000000
SEH9501	+	epsilon1	ε1/GT7	HUS	O157:H7	stx2a +stx2c	NA	NA	11	JABWEI000000000
SEH0507	+	epsilon1	ε1/GT7	HUS	O157:H7	stx2c	NA	NA	11	JABWFD000000000
SEH1201	+	epsilon1	ε1/GT7	HUS	O111:H8	stx2a	NA	NA	327	JABWFT000000000
SEH0701	+	epsilon1	ε1/GT7	HUS	O157:H7	stx2a +stx2c	NA	NA	11	JABWFI000000000
SEH1403	+	epsilon1	ε1/GT10	HUS	O103:H2	stx1a	NA	NA	386	JABWFZ000000000
SEH1404	+	epsilon1	ε1/GT7	HUS	O121:H19	stx2a	NA	NA	655	JABWGA000000000
SEH1405	+	epsilon1	ε1/GT1	HUS	O165:H25	stx2a +stx2c	NA	NA	119	JABWGB000000000
SEH1202	+	epsilon1	ε1/GT7	HUS	O121:H19	stx2a	NA	NA	655	JABWFU000000000
SEH1501	+	epsilon1	ε1/GT2	HUS	O165:H25	stx2a	NA	NA	119	JABWGE000000000
SE0601	+	beta3	β3/GT8	NBS	O26:H11	stx1a	Child	Long	21	JABKIN000000000
SE1601	+	beta3	β3/GT6	BD	O26:H11	stx1a	Adult	NA	21	JABKDU000000000
SE0504	+	beta3	β3/GT8	NBS	O26:H11	stx1a	Child	Long	21	JABKJD000000000
SE0702	+	beta3	β3/GT8	BD	O26:H11	stx1a	Adult	Long	21	JABKIF000000000
SE1002	+	beta3	β3/GT8	NBS	O26:H11	stx1a	Adult	Short	21	JABKGU000000000
SE1701	+	beta3	β3/GT8	BD	O26:H11	stx1a	Adult	Short	21	JABKDN000000000
SE0505	+	beta3	β3/GT8	NBS	O26:H11	stx1a	Child	NA	21	JABKJC000000000
SE1702	+	beta3	β3/GT6	BD	O26:H11	stx1a +stx2a	Adult	NA	21	JABKDM000000000
SE1703	+	beta3	β3/GT6	NBS	O26:H11	stx1a	Child	NA	21	JABKDL000000000
SE1203	+	beta3	β3/GT8	BD	O26:H11	stx1a	Adult	Short	21	JABKFS000000000
SE0705	+	beta3	β3/GT8	NBS	O26:H11	stx1a	Child	Short	21	JABKIC000000000
SE0508	+	beta3	β3/GT7	NBS	O26:H11	stx1a	Child	Long	21	JABKJA000000000
SE1405	+	beta3	β3/GT6	BD	O26:H11	stx1a	Child	Short	21	JABKEZ000000000
SE1504	+	beta3	β3/GT6	NBS	O26:H11	stx1a	Child	Long	21	JABKDX000000000
SE0806	+	beta3	β3/GT5	NBS	O26:H11	stx1a	Child	Long	21	JABKHM000000000
SE1110	+	beta3	β3/GT8	NBS	O26:H11	stx1a	Adult	NA	21	JABKGE000000000
SE1007	+	beta3	β3/GT8	NBS	O26:H11	stx2a	Child	Long	29	JABKGP000000000
SE1706	+	beta3	β3/GT3	NBS	O5:H9	stx1a	Child	Long	342	JABKDI000000000
SE1111	+	beta3	β3/GT5	NBS	O26:H11	stx1a	Child	Short	21	JABKGD000000000
SE1209	+	beta3	β3/GT6	BD	O26:H11	stx1a	Adult	NA	21	JABKFM000000000
SE0511	+	beta3	β3/GT8	NBS	O26:H11	stx1a	Child	Short	21	JABKIX000000000
SE1408	+	beta3	β3/GT7	BD	O26:H11	stx1a	Child	Long	21	JABKEF000000000
SE1604	+	beta3	β3/GT2	NBS	O5:H9	stx1a	Child	Short	342	JABKDR000000000
SE0810	+	beta3	β3/GT8	NBS	O26:H11	stx1a	Child	Short	21	JABKHI000000000
SE1008	+	beta3	β3/GT8	NBS	O26:H11	stx1a	Child	Short	29	JABKGO000000000
SE1409	+	beta3	β3/GT6	BD	O26:H11	stx1a	Adult	NA	21	JABKEE000000000
SE1113	+	beta3	β3/GT8	NBS	O26:H11	stx1a	Child	Short	21	JABKGB000000000
SE1410	+	beta3	β3/GT6	NBS	O26:H11	stx1a	Child	Long	21	JABKED000000000
SE1411	+	beta3	β3/GT6	NBS	O26:H11	stx1a	Adult	Long	21	JABKEC000000000
SE1116	+	beta3	β3/GT8	NBS	O26:H11	stx2a	Child	Long	21	JABKFY000000000
SE1312	+	beta3	β3/GT6	BD	O26:H11	stx1a	Adult	NA	21	JABKES000000000
SE0516	+	beta3	β3/GT3	NBS	O177:H25	stx2c	Child	Short	342	JABKIS000000000
SE1314	+	beta3	β3/GT8	NBS	O26:H11	stx1a	Child	Long	21	JABKEQ000000000
SE1213	+	beta3	β3/GT8	BD	O26:H11	stx2a	Adult	NA	21	JABKFI000000000
SE0716	+	beta3	β3/GT8	NBS	O26:H11	stx1a	Child	Long	21	JABKHT000000000
SE0517	+	beta3	β3/GT3	NBS	O177:H25	stx2c	Child	Short	342	JABKIR000000000
SE0518	+	beta3	β3/GT3	NBS	O177:H25	stx2c	Child	Long	342	JABKIQ000000000
SE0519	+	beta3	β3/GT8	NBS	O26:H11	stx1a	Child	NA	21	JABKIP000000000
SEH0301	+	beta3	β3/GT8	HUS	O121:H19	stx2a	NA	NA	655	JABWER000000000
SEH0404	+	beta3	β3/GT8	HUS	O26:H11	stx2a	NA	NA	21	JABWEW000000000
SEH1407	+	beta3	β3/GT8	HUS	O26:H11	stx2a	NA	NA	21	JABWGD000000000
SEH1203	+	beta3	β3/GT4	HUS	O109:H21	stx2a	NA	NA	40	JABWFV000000000
SEH1004	+	beta3	β3/GT8	HUS	O26:H11	stx2c	NA	NA	29	JABWFP000000000
SE0901	+	theta	θ/GT4	NBS	O111:H8	stx1a	Child	Short	Na6	JABKHS000000000
SE1313	+	theta	θ/GT3	BD	O111:H8	stx1a	Child	Short	16	JABKER000000000
SE1316	+	theta	θ/GT3	NBS	O111:H8	stx1a	Child	Short	16	JABKEO000000000
SEH0402	+	theta	θ/GT2	HUS	O157:H7	stx2a +stx2c	NA	NA	11	JABWEU000000000
SEH1402	+	theta	θ/GT3	HUS	O121:H19	stx2a	NA	NA	655	JABWFY000000000
SEH0702	+	theta	θ/GT1	HUS	O103:H8	stx2a	NA	NA	2836	JABWFJ000000000
SE0902	+	zeta3	ζ3/GT1	NBS	O84:H2	stx1a	Child	Long	306	JABKHC000000000
SE0408	+	zeta3	ζ3/GT1	NBS (HUS)	O98:H21	stx1a	Adult	Short	306	JABKJL000000000
SE1107	+	rho	ρ/GT1	NBS	O180:H2	stx2a	Adult	NA	301	JABKGH000000000
SE0701	-	-	-	NBS	O113:H4	stx2b	Child	Long	10	JABKIO000000000
SE1301	-	-	-	NBS	O163:H19	stx1a +stx2d	Child	Long	679	JABKFE000000000
SE0904	-	-	-	BD	O146:H21	stx2b	Adult	Long	442	JABKHA000000000
SE1101	-	-	-	BD	O104:H4	stx2a	Adult	Short	678	JABKGN000000000
SE1102	-	-	-	BD (HUS)	O104:H4	stx2a	Adult	NA	678	JABKGM000000000
SE1103	-	-	-	BD (HUS)	O104:H4	stx2a	Adult	Long	678	JABKGL000000000
SE0905	-	-	-	NBS	O113:H4	stx2d	Adult	NA	10	JABKGZ000000000
SE1502	-	-	-	BD	O183:H18	stx1a +stx2a	Adult	NA	657	JABKDZ000000000
SE0401	-	-	-	BD	O185:H28	stx1a +stx2a	Adult	Short	658	JABKJS000000000
SE0301	-	-	-	NBS	O91:H21	stx2d	Child	Short	442	JABKKD000000000
SE0402	-	-	-	NBS	O5:H19	stx1c	Adult	NA	447	JABKJR000000000
SE0703	-	-	-	NBS	Ont:H4	stx1c	Child	NA	3101	JABKIE000000000
SE0704	-	-	-	NBS	O8:H9	stx2c	Adult	Short	410	JABKID000000000
SE0302	-	-	-	NBS	O128ab:H2	stx1c	Child	Long	25	JABKKC000000000
SE0403	-	-	-	NBS	O55:H12	stx1a	Child	Long	101	JABKJQ000000000
SE1003	-	-	-	NBS	O115:H10	stx1a	Child	Short	10	JABKGT000000000
SE1104	-	-	-	NBS	O104:H4	stx2a	Adult	NA	678	JABKGK000000000
SE0405	-	-	-	BD	O128ab:H2	stx1c +stx2b	Adult	Long	811	JABKJO000000000
SE0706	-	-	-	NBS	O9:H21	stx2e	Adult	NA	1494	JABKIB000000000
SE1105	-	-	-	NBS	O146:H28	stx2b	Adult	NA	738	JABKGJ000000000
SE0804	-	-	-	NBS	O175:H21	stx1a +stx2a	Child	Long	223	JABKHO000000000
SE0602	-	-	-	NBS	O76:H19	stx1c +stx2d	Child	Short	675	JABKIM000000000
SE572	-	-	-	NBS	O187:H28	stx2g	Child	Short	200	SAMN09758572
SE0906	-	-	-	NBS	O146:H21	stx1c +stx2b	Child	Long	442	JABKGY000000000
SE1106	-	-	-	NBS	O4:H16	stx1c	Adult	NA	10	JABKGI000000000
SE0406	-	-	-	NBS	O55:H12	stx1a	Child	Long	101	JABKJN000000000
SE0707	-	-	-	NBS	O117:H7	stx1a	Adult	NA	504	JABKIA000000000
SE0805	-	-	-	NBS	O113:H4	stx1c +stx2b	Child	Short	10	JABKHN000000000
SE574	-	-	-	NBS	O136:H12	stx2a	Adult	Short	329	SAMN09758574
SE1306	-	-	-	NBS	O96:H19	stx1a	Child	Long	1303	JABKEY000000000
SE1307	-	-	-	NBS	O96:H19	stx1a	Child	Long	1303	JABKEX000000000
SE0306	-	-	-	NBS	O15:H27	stx1c +stx2b	Adult	NA	2388	JABKJY000000000
SE0307	-	-	-	NBS	O128ab:H2	stx1c +stx2b	Adult	NA	25	JABKJX000000000
SE0709	-	-	-	NBS	O167:H14	stx1c	Child	NA	N	JABKHY000000000
SE573	-	-	-	NBS	O15:H16	stx2g	Adult	Short	325	SAMN09758573
SE1206	-	-	-	NBS	O117:H7	stx1a	Child	Long	504	JABKFP000000000
SE1207	-	-	-	NBS	O146:H21	stx1c +stx2b	Child	NA	N	JABKFO000000000
SE1210	-	-	-	NBS	O117:H8	stx1c	Adult	NA	13	JABKFL000000000
SE1211	-	-	-	NBS	O117:H7	stx1a	Child	Long	504	JABKFK000000000
SE0811	-	-	-	NBS	O112ab:H2	stx2b +stx2d	Adult	Long	388	JABKHH000000000
SE0812	-	-	-	BD	O35:H10	stx2a	Child	Short	398	JABKHG000000000
SE0710	-	-	-	NBS	O117:H8	stx1c	Adult	NA	13	JABKHX000000000
SE0409	-	-	-	NBS	O117:H7	stx1a	Child	NA	504	JABKJK000000000
SE0605	-	-	-	NBS	O78:H4	stx1c +stx2b	Child	NA	3101	JABKIJ000000000
SE0606	-	-	-	NBS	O78:H4	stx1c +stx2b	Adult	Long	3101	JABKII000000000
SE0813	-	-	-	NBS	O91:H14	stx1a +stx2b	Adult	Long	33	JABKHF000000000
SE1310	-	-	-	NBS	O163:H19	stx1a +stx2d	Adult	Short	679	JABKEU000000000
SE1114	-	-	-	NBS	O146:H28	stx2b	Child	Short	738	JABKGA000000000
SE1115	-	-	-	BD	O183:H18	stx1a +stx2a	Adult	Long	657	JABKFZ000000000
SE1605	-	-	-	NBS	Ont:H21	stx1c	Child	Long	40	JABKDQ000000000
SE1117	-	-	-	NBS	O126:H20	stx2a	Adult	NA	58	JABKFX000000000
SE1311	-	-	-	NBS	O8:H19	stx1d	Child	Short	3233	JABKET000000000
SE1212	-	-	-	NBS	O150:H10	stx2b	Child	Short	1724	JABKFJ000000000
SE0410	-	-	-	NBS	O91:H21	stx2d	Adult	Short	442	JABKJJ000000000
SE0411	-	-	-	NBS	O91:H21	stx2d	Adult	Short	442	JABKJI000000000
SE575	-	-	-	NBS	O100:H30	stx2e	Adult	NA	993	SAMN09758575
SE1214	-	-	-	NBS	O150:H10	stx2b	Child	NA	1724	JABKFH000000000
SE1215	-	-	-	NBS	O150:H10	stx2b	Adult	NA	1724	JABKFG000000000
SE1216	-	-	-	NBS	O150:H10	stx2b	Adult	NA	1724	JABKFF000000000
SE0815	-	-	-	NBS	O156:H7	stx1a	Adult	NA	504	JABKHD000000000
SE1709	-	-	-	NBS	Ont:H16	stx1c	Child	Short	8649	JABKDG000000000
SE0308	-	-	-	NBS	O91:H14	stx1a +stx2b	Adult	NA	33	JABKJW000000000
SE1412	-	-	-	NBS	O117:H7	stx1a	Adult	Long	504	JABKEL000000000
SE1608	-	-	-	NBS	O26:H11	stx1a	Adult	Short	21	JABKDO000000000
SEH9401	-	-	-	HUS	O121:H19	stx2a	NA	NA	655	JABWEH000000000
E1147-96	-	-	-	HUS	O148:H8	stx2d	NA	NA	448	NA
"-": Negative; "+": Positive; NA: not available
"Child": ﹤10 years old; "Adult": ≧10 years old
Short:duration of shedding ≤24 days; Long: duration of shedding >24 days
a: new STs identified in this study.
